# Supplementary material for: Content of Health-Promoting Fatty Acids in Commercial Sheep, Cow and Goat Cheeses
Source: Foods. 2022 Apr 13;11(8):1116. doi: 10.3390/foods11081116 (PMC9028068; doi:10.3390/foods11081116)
Supplement: Supplementary file 1 [file foods-11-01116-s001.zip]

Archive with 1 entries (1 files):
- foods-1645403-supplementary.pdf
